# Supplementary material for: Improving Recognition Accuracy of Pesticides in Groundwater by Applying TrAdaBoost Transfer Learning Method
Source: Sensors (Basel). 2023 Apr 10;23(8):3856. doi: 10.3390/s23083856 (PMC10143876; doi:10.3390/s23083856)
Supplement: Supplementary file 1 [file sensors-23-03856-s001.zip]

Archive with 1 entries (1 files):
- sensors-2284703-supplementary.pdf
